# Supplementary material for: Long-term combined organic manure and chemical fertilizer application enhances aggregate-associated C and N storage in an agricultural Udalfs soil
Source: PLoS One. 2023 Feb 13;18(2):e0276197. doi: 10.1371/journal.pone.0276197 (PMC9925001; doi:10.1371/journal.pone.0276197)
Supplement: S1 Data — (XLSX) [file pone.0276197.s001.xlsx]

## Sheet:  code
Treatments			code	name	size (μm)
CK	control, no fertilizers		LM	large macroaggregates	>2000
NPK	combination of chemical N, P, and K fertilizers		SM	small macroaggregates	2000-250
MNPK	combination of manure and NPK fertilizers		free-m	free mciroaggregates	250-53
1.5MNPK	the 1.5 times rate of manure as MNPK treatment		free-SC	free silt-clay	<53
			inter-m	microaggregates within macroaggregates	250-53
			inter-SC	silt-clay within macroaggregates	<53
			intra-SC	silt-clay in microaggregates within macroaggregates	<53
			cPOM	coarse particulate organic matter
			fPOM	fine particulate organic matter	isolated with 1.85 g/cm3 density liquid
			fiPOM	fine intra particulate organic matter	isolated with 2.3 g/cm3 density liquid
			WSA	water stable aggregates
			SOM	soil oragnic matter
			SOC	soil organic carbon
			SON	soil organic nitrogen
			LM_interm	microaggregates within large macroaggregates	250-53
			SM_interm	microaggregates within small macroaggregates	250-53
			LM_interSC	silt-clay within large macroaggregates	<53
			SM_interSC	silt-clay within small macroaggregates	<53
			LM_intraSC	silt-clay in microaggregates within large macroaggregates	<53
			SM_intraSC	silt-clay in microaggregates within small macroaggregates	<53

## Sheet: Fig.1
	bulk soil SOC
mean	depth (cm)	SOC	SON	C/N
CK	0-10	17.8819	1.74281	10.2601
	10-20	11.7359	1.20931	9.6892
	20-40	6.60022	0.835442	7.92406
NPK	0-10	18.6762	1.95939	9.53763
	10-20	12.6858	1.36749	9.32226
	20-40	7.61491	0.970774	7.85437
MNPK	0-10	24.7476	2.63674	9.38783
	10-20	15.7668	1.69954	9.27977
	20-40	5.74956	0.738348	7.74223
1.5MNPK	0-10	26.2508	2.85547	9.19332
	10-20	15.6605	1.72344	9.08623
	20-40	5.6794	0.762226	7.42431

## Sheet: Fig.2
		C					N					C/N
mean	depth (cm)	LM	SM	free-m	free-SC		LM	SM	free-m	free-SC		LM	SM	free-m	free-SC
CK	0-10	7.34485	8.61728	1.51944	0.400356		0.725643	0.8333	0.146664	0.0371981		10.1218	10.3462	10.3617	10.7593
	10-20	2.93469	6.95609	1.54919	0.295958		0.290438	0.727356	0.159955	0.0315581		10.1069	9.53699	9.68178	9.30415
	20-40	0.715969	4.20898	1.47185	0.20342		0.0751617	0.542171	0.18958	0.0285286		9.51847	7.7783	7.83767	7.14468
NPK	0-10	6.76873	9.70144	1.87948	0.326497		0.739327	0.994967	0.190013	0.0350864		9.16022	9.73983	9.89893	9.27359
	10-20	3.0309	7.26916	2.05143	0.334267		0.321514	0.777309	0.228442	0.0402241		9.49755	9.44001	8.98149	8.33683
	20-40	0.441483	4.7722	1.90875	0.492476		0.053752	0.604353	0.241599	0.0710706		8.28697	7.89601	7.92598	6.88486
MNPK	0-10	5.08541	15.514	3.64192	0.506258		0.539947	1.66056	0.381179	0.0550492		9.41759	9.3465	9.55076	9.17733
	10-20	2.74575	10.0557	2.52653	0.438776		0.297107	1.08846	0.26419	0.049784		9.23579	9.23891	9.56734	8.81244
	20-40	0.342864	3.48371	1.62396	0.29902		0.0398424	0.4533	0.202503	0.042702		8.53985	7.64521	7.93677	6.99967
1.5MNPK	0-10	7.2421	15.9424	2.6752	0.391098		0.821614	1.71181	0.281858	0.0401855		8.81134	9.31142	9.48252	9.70948
	10-20	3.27549	9.8161	2.23737	0.331524		0.349232	1.08935	0.246275	0.0385904		9.38512	9.01041	9.12429	8.64231
	20-40	0.515201	3.77388	1.14503	0.245289		0.0668827	0.520772	0.144841	0.0297304		7.55978	7.28783	7.72777	8.35856

## Sheet: Fig.3
		C			N			C/N
mean	depth (cm)	LM_interm	LM_interSC		LM_interm	LM_interSC		LM_interm	LM_interSC
CK	0-10	4.07848	2.6171		0.36809	0.321792		11.1124	8.13548
	10-20	1.75728	1.00074		0.172999	0.122223		10.1655	8.17151
	20-40	0.462236	0.254204		0.0454944	0.0344476		10.1264	7.2833
NPK	0-10	3.98045	2.34944		0.394894	0.302006		10.0822	7.78016
	10-20	1.81141	1.00509		0.180757	0.142728		10.0422	7.0346
	20-40	0.245639	0.188997		0.0264038	0.0301667		9.30823	6.43535
MNPK	0-10	3.13095	1.49718		0.315683	0.195731		9.93402	7.67585
	10-20	1.71997	0.827978		0.172874	0.107845		9.94709	7.66303
	20-40	0.207835	0.142987		0.0218566	0.0179052		9.34265	7.76097
1.5MNPK	0-10	4.59446	2.3588		0.477215	0.315244		9.62341	7.46549
	10-20	1.99381	1.03206		0.203549	0.131108		9.78488	7.89214
	20-40	0.292719	0.240874		0.0316057	0.0350437		9.18436	6.77805

## Sheet: Fig.4
		C				N				C/N
mean	depth (cm)	SM_cPOM	SM_interm	SM_interSC		SM_cPOM	SM_interm	SM_interSC		SM_cPOM	SM_interm	SM_interSC
CK	0-10	0.99041	3.32468	3.82899		0.0346191	0.307472	0.491513		28.7973	10.8225	7.78679
	10-20	0.742447	2.64826	3.65302		0.0154213	0.256214	0.488457		47.6785	10.3724	7.48788
	20-40	0.0567145	0.812182	3.26123		0.00156086	0.0952807	0.476165		35.9419	8.57237	6.85267
NPK	0-10	1.11604	5.72072	3.04764		0.035719	0.557405	0.394744		31.2668	10.2679	7.71698
	10-20	0.554284	4.30015	2.51262		0.0125224	0.436815	0.348213		44.2634	9.85575	7.24573
	20-40	0.0422827	1.58159	2.89367		0.00124202	0.200857	0.407248		35.6921	7.88007	7.10774
MNPK	0-10	1.87897	8.61418	4.87973		0.0961919	0.870159	0.642197		19.5456	9.97989	7.58733
	10-20	0.956641	6.62157	2.92916		0.0286685	0.682284	0.386558		33.3918	9.70826	7.57207
	20-40	0.0220745	1.95812	1.52224		0.000826494	0.251544	0.225234		26.6547	7.70148	6.70296
1.5MNPK	0-10	1.92398	9.84897	4.33957		0.107326	0.976773	0.565929		17.9116	10.0811	7.6671
	10-20	0.86159	6.49041	2.58181		0.0273093	0.705802	0.356368		31.7494	9.20325	7.25844
	20-40	0.0381657	2.20104	1.58872		0.00126902	0.270598	0.249799		30.3437	8.02293	6.36881

## Sheet: Fig.5
		C				N				C/N
mean	depth (cm)	LM_fPOM	LM_fiPOM	LM_intraSC		LM_fPOM	LM_fiPOM	LM_intraSC		LM_fPOM	LM_fiPOM	LM_intraSC
CK	0-10	0.0332247	0.757539	3.28772		0.00190357	0.0473192	0.318867		17.5048	15.9209	10.3507
	10-20	0.011837	0.143574	1.60187		0.000616973	0.010316	0.162066		19.1856	14.0339	9.88935
	20-40	0.00542935	0.128492	0.328315		0.00027932	0.00792631	0.0372887		19.4377	16.2108	8.74597
NPK	0-10	0.0271575	0.544523	3.40877		0.00171765	0.0382428	0.354934		15.8913	14.3038	9.59483
	10-20	0.0149259	0.130126	1.66635		0.000794054	0.00904319	0.17092		18.6538	14.4468	9.77156
	20-40	0.00357762	0	0.242061		0.000146122	0	0.0262577		24.4837	0	9.22133
MNPK	0-10	0.0377811	0.220476	2.8727		0.00270582	0.0158626	0.297114		14.0208	13.9313	9.68627
	10-20	0.00330458	0.0345803	1.68208		0.00023576	0.00241563	0.170222		14.0167	14.4102	9.87973
	20-40	0.000449839	0	0.207385		8.45929e-05	0	0.021772		5.31769	0	9.35924
1.5MNPK	0-10	0.0618149	0.513828	4.01882		0.00435792	0.0394535	0.433403		14.2962	13.0904	9.26583
	10-20	0.0298681	0.128573	1.83537		0.00153587	0.00977602	0.192237		19.6171	13.4729	9.53964
	20-40	0.00346206	0	0.289257		0.000237082	0	0.0313687		14.6028	0	9.13827

## Sheet: Fig.6
		C				N				C/N
mean	depth (cm)	SM_fPOM	SM_fiPOM	SM_intraSC		SM_fPOM	SM_fiPOM	SM_intraSC		SM_fPOM	SM_fiPOM	SM_intraSC
CK	0-10	0.0310863	0.667102	2.62649		0.00167531	0.0466618	0.259135		18.5433	14.3221	10.1512
	10-20	0.00543111	0.257629	2.3852		0.000242643	0.0173153	0.238656		22.2526	14.8312	10.0386
	20-40	0.00830865	0.0794993	0.724374		0.000449191	0.00613152	0.0887		18.4782	12.7089	8.23855
NPK	0-10	0.125428	1.90397	3.69132		0.00801625	0.127627	0.421762		15.5576	14.872	8.76447
	10-20	0.0438334	0.608443	3.64788		0.00209891	0.0416275	0.393089		20.5355	14.678	9.30129
	20-40	0.00516844	0.0731426	1.50328		0.00034457	0.0056685	0.194844		14.9997	12.8173	7.72093
MNPK	0-10	0.243431	1.95954	6.41121		0.0201503	0.144944	0.705064		12.1582	13.6807	9.1837
	10-20	0.153634	0.795136	5.6728		0.0101356	0.0583736	0.613774		14.8778	13.5661	9.24289
	20-40	0.00793223	0.0697313	1.88046		0.000444149	0.00528072	0.245819		17.898	13.3155	7.53391
1.5MNPK	0-10	0.286585	1.87557	7.68682		0.0246796	0.152436	0.799657		11.6016	12.2918	9.61274
	10-20	0.116392	0.777263	5.59675		0.00739695	0.0603998	0.638005		15.7556	12.9278	8.77914
	20-40	0.00692559	0.110214	2.0839		0.000535165	0.00859903	0.261464		13.4187	12.8342	7.82723

## Sheet: Fgi.7
				LM					SM
meanSOC t/ha	C input	Bulk soil		LM	LM_interm	LM_interSC	LM_intraSC		SM	SM_Interm	SM_interSC	SM_intraSC
CK	1.48051	56.0904		14.7639	8.55428	5.19869	7.01185		31.7288	9.84064	18.8744	8.40094
NPK	2.31095	60.7234		13.202	7.7594	4.62796	6.88436		34.8068	16.9187	15.3251	13.4451
MNPK	4.18297	60.6064		9.46261	5.85194	2.92964	5.54177		37.8545	22.3326	12.8459	18.7249
1.5MNPK	4.94472	60.3392		12.479	7.72473	4.23271	6.95446		37.9119	23.5326	11.8124	20.0063
C standard error
CK	0.001	2.69266		0.200475	0.602354	0.600476	0.503413		1.19415	0.761637	0.229465	0.571606
NPK	0.015	3.38978		1.85265	1.35563	0.445874	1.24487		0.425034	0.441516	0.817488	0.120381
MNPK	0.012	6.88932		0.553015	0.343168	0.155543	0.310645		3.94718	1.97421	1.17794	1.85315
1.5MNPK	0.0205	6.85024		0.946079	0.988797	0.0881497	0.949429		4.28435	2.84144	1.78597	2.8337
mean TN t/ha	C input	Bulk soil		LM	LM_interm	LM_interSC	LM_intraSC		SM	SM_Interm	SM_interSC	SM_intraSC
CK	1.48051	6.11043		1.47212	0.802	0.647383	0.704705		3.53237	0.983483	2.61546	0.883218
NPK	2.31095	6.92246		1.44615	0.777112	0.629343	0.716637		3.94799	1.80859	2.10928	1.57396
MNPK	4.18297	6.84059		1.02122	0.591954	0.380269	0.569591		4.29636	2.42572	1.76308	2.15874
1.5MNPK	4.94472	6.99623		1.41441	0.801758	0.566072	0.744052		4.43888	2.55259	1.68371	2.27116
N standard error
CK	0.001	0.430808		0.00983831	0.0614954	0.0675808	0.0558302		0.211783	0.0795592	0.078213	0.0694543
NPK	0.015	0.542042		0.221813	0.13956	0.0576429	0.130007		0.105661	0.0577733	0.131247	0.0421346
MNPK	0.012	0.814284		0.0647595	0.0388667	0.0266168	0.0362185		0.450221	0.222693	0.159006	0.20107
1.5MNPK	0.0205	0.919881		0.105677	0.0990753	0.0122199	0.0961128		0.626642	0.322886	0.293486	0.322221
mean C/N	C input	Bulk soil		LM	LM_interm	LM_interSC	LM_intraSC		SM	SM_Interm	SM_interSC	SM_intraSC
CK	1.48051	9.19416		10.0288	10.6723	8.02625	9.95863		8.99499	10.011	7.22073	9.52258
NPK	2.31095	8.78846		9.14675	9.99618	7.35062	9.61109		8.82316	9.35954	7.26976	8.55045
MNPK	4.18297	8.86595		9.26911	9.89089	7.71609	9.73479		8.81209	9.2142	7.2851	8.67565
1.5MNPK	4.94472	8.64348		8.8223	9.62881	7.47968	9.33678		8.57273	9.2254	7.04488	8.80924
C/N standard error
CK	0.001	0.233777		0.101268	0.202163	0.287783	0.285542		0.237072	0.250945	0.152472	0.281845
NPK	0.015	0.213762		0.127715	0.151887	0.06246	0.163878		0.277676	0.243217	0.0677813	0.308051
MNPK	0.012	0.116802		0.0633164	0.100095	0.241549	0.117852		0.143989	0.28617	0.0237294	0.338066
1.5MNPK	0.0205	0.147787		0.0961813	0.062966	0.184086	0.088603		0.229982	0.0509388	0.196087	0.0116197

## Sheet: Mass(Table S1)
unit:%
mass	depth (cm)	LM	SM	free-m	free-SC	LM_interm	LM_interSC	SM_interm	SM_interSC	SM_cPOM	LM_fPOM	SM_fPOM	LM_intraSC	LM_fiPOM	SM_intraSC	SM-fiPOM
CK	0-10	40.175	46.3083	9.50417	2.625	17.7874	20.8464	12.6366	31.3965	0.400761	0.0168748	0.0168713	17.0516	0.307298	12.104	0.259315
NPK	0-10	37.625	48.6708	10.0708	2.03333	17.557	17.5733	23.9852	22.7959	0.460115	0.0152821	0.103654	16.7247	0.253697	22.796	0.903939
MNPK	0-10	21.1875	59.6458	15.0625	2.4125	10.6697	8.55784	27.3322	29.1024	0.972902	0.0250074	0.198553	10.179	0.0759427	25.8229	1.10069
1.5MNPK	0-10	30.1625	56.2125	10.4208	1.59583	14.288	12.9797	27.8614	24.7303	1.05727	0.0316429	0.222606	13.7947	0.228027	26.1415	0.971928
CK	10-20	21.6583	58.5125	15.425	3.01667	10.7436	9.70386	15.5668	40.9858	0.242663	0.0087965	0.00297622	10.3644	0.0940294	15.109	0.098776
NPK	10-20	21.1208	54.9	18.5042	3.29167	10.9659	9.47023	27.3732	26.0597	0.179752	0.0131427	0.032803	10.4456	0.06943	26.6125	0.268252
MNPK	10-20	15.2208	60.8708	18.0708	3.62083	7.71175	6.2054	32.8928	26.1148	0.350174	0.00317611	0.147904	7.45444	0.0151339	31.3832	0.326035
1.5MNPK	10-20	16.2167	61.8792	16.5625	2.73333	8.03867	7.42853	35.871	24.1263	0.298064	0.0124767	0.0785736	7.73489	0.0675718	34.7185	0.341596
CK	20-40	7.89167	62.0292	25.7292	3.89583	3.88437	3.38647	9.09753	51.2168	0.0273568	0.00330997	0.00732408	3.79746	0.0499609	8.79724	0.035593
NPK	20-40	4.94583	56.7917	28.5458	8.22083	2.39911	2.26914	14.0074	41.9173	0.0152784	0.00226406	0.00868781	0	0	13.796	0.038801
MNPK	20-40	5.09583	60.6542	27.7	5.8625	2.63331	1.80349	27.1999	31.3588	0.0138605	0.000987251	0.0131087	0	0	26.5009	0.0548999
1.5MNPK	20-40	7.74167	63.7958	21.8167	4.65417	3.0811	3.96153	30.6889	31.1295	0.0164509	0.00378421	0.00728116	3.07284	0	30.0342	0.0557023

## Sheet: fig.S1
		C			N			C/N
mean	depth (cm)	Labile	Stable		Labile	Stable		Lablie	stable
CK	0-10	1.05472	15.7047		0.038198	1.66915		27.7888	9.40765
	10-20	0.759715	10.8872		0.0162809	1.23055		46.1895	8.85338
	20-40	0.0704525	6.45139		0.00228937	0.868767		30.5053	7.44437
NPK	0-10	1.26862	17.1516		0.0454529	1.86442		27.9104	9.19764
	10-20	0.613043	11.9562		0.0154153	1.37429		39.7679	8.70157
	20-40	0.0510288	7.30237		0.00173271	0.976853		30.0869	7.47655
MNPK	0-10	2.16018	21.989		0.119048	2.43714		18.1607	9.0276
	10-20	1.11358	14.907		0.0390398	1.65316		28.5878	9.0172
	20-40	0.0304566	5.74578		0.00135524	0.761216		22.495	7.46819
1.5MNPK	0-10	2.27238	23.8597		0.136364	2.62817		16.6447	9.07646
	10-20	1.00785	14.5207		0.0362421	1.67276		27.9499	8.68453
	20-40	0.0485534	5.70327		0.00204126	0.760845		23.7836	7.40808

[truncated: 1 more sheets: Fig.S2]
